# Supplementary material for: Effect of Atmospheric-Pressure Plasma Treatments on Fracture Toughness of Carbon Fibers-Reinforced Composites
Source: Molecules. 2021 Jun 17;26(12):3698. doi: 10.3390/molecules26123698 (PMC8233790; doi:10.3390/molecules26123698)
Supplement: Supplementary file 1 [file molecules-26-03698-s001.zip]

Archive with 1 entries (1 files):
- molecules-1174173-supplementary.pdf
